# Supplementary material for: Rare Earth Elements in Boletus edulis (King Bolete) Mushrooms from Lowland and Montane Areas in Poland
Source: Int J Environ Res Public Health. 2022 Jul 22;19(15):8948. doi: 10.3390/ijerph19158948 (PMC9331855; doi:10.3390/ijerph19158948)
Supplement: Supplementary file 1 [file ijerph-19-08948-s001.zip]

Archive with 1 entries (1 files):
- ijerph-1769630-supplementary.pdf
